# Supplementary material for: Impact of calcined bauxite aggregates on the polishing resistance and skid resistance performance of SMA-7 asphalt mixtures
Source: PLoS One. 2025 Aug 5;20(8):e0329579. doi: 10.1371/journal.pone.0329579 (PMC12324128; doi:10.1371/journal.pone.0329579)
Supplement: S1. Data — (CSV) [file pone.0329579.s001.csv]

Polishing cycles£¨10^4 times)	Simulated Speed(km/h)	88#CB	85#CB	75#CB	LS	Polishing cycles£¨10^4 times)	PSV	Aggregate Type
0	20	0.809	0.784	0.765	0.704	0	79.43	88#CB
0.25	20	0.82	0.796	0.775	0.725	3	73.11	88#CB
0.5	20	0.793	0.723	0.671	0.556	6	65.45	88#CB
1	20	0.684	0.616	0.548	0.425	9	58.8	88#CB
2	20	0.598	0.513	0.449	0.408	12	54.41	88#CB
3	20	0.555	0.498	0.442	0.378	15	53.8	88#CB
5	20	0.548	0.489	0.437	0.372	18	52.95	88#CB
0	40	0.759	0.733	0.688	0.637	21	52.12	88#CB
0.25	40	0.782	0.754	0.711	0.655	24	52.57	88#CB
0.5	40	0.752	0.666	0.585	0.533	27	52	88#CB
1	40	0.673	0.568	0.481	0.424	0	77.87	85#CB
2	40	0.561	0.495	0.435	0.393	3	71.26	85#CB
3	40	0.511	0.446	0.422	0.357	6	60.77	85#CB
5	40	0.498	0.435	0.398	0.348	9	54.12	85#CB
0	60	0.722	0.705	0.667	0.625	12	51.63	85#CB
0.25	60	0.731	0.695	0.658	0.607	15	50.41	85#CB
0.5	60	0.681	0.648	0.586	0.501	18	49.25	85#CB
1	60	0.597	0.524	0.484	0.405	21	48.58	85#CB
2	60	0.521	0.483	0.408	0.342	24	48.22	85#CB
3	60	0.488	0.459	0.389	0.336	27	47.87	85#CB
5	60	0.468	0.44	0.378	0.333	0	75.14	75#CB
0	80	0.635	0.584	0.552	0.522	3	67	75#CB
0.25	80	0.591	0.556	0.491	0.438	6	53.91	75#CB
0.5	80	0.551	0.49	0.455	0.404	9	49.53	75#CB
1	80	0.495	0.462	0.421	0.352	12	46.32	75#CB
2	80	0.47	0.434	0.387	0.331	15	44.4	75#CB
3	80	0.454	0.417	0.375	0.32	18	43.55	75#CB
5	80	0.448	0.398	0.365	0.318	21	43.1	75#CB
						24	42.55	75#CB
						27	42.81	75#CB
						0	66.29	LS
						3	55.47	LS
						6	46.05	LS
						9	42.61	LS
						12	37	LS
						15	35.26	LS
						18	34.15	LS
						21	33.11	LS
						24	32.52	LS
						27	31.89	LS
